# Supplementary material for: Assessing brain microstructural changes in chronic kidney disease: a diffusion imaging study using multiple models
Source: Front Neurol. 2024 May 1;15:1387021. doi: 10.3389/fneur.2024.1387021 (PMC11094287; doi:10.3389/fneur.2024.1387021)
Supplement: Supplementary file 1 [file Table_1.XLSX]

## Sheet: Sheet1
brain regions	Parameters	AUC	delong_p_value
Corticospinal tract L	DTI_FA	0.707	0.234264
	MAP_MRI_QIV	0.714	0.28913
	MAP_MRI_RTAP	0.7	0.147683
Superior cerebellar peduncle R	DTI_FA	0.736	0.244721
	MAP_MRI_RTAP	0.743	0.248227
	MAP_MRI_RTOP	0.707	0.154454
Cerebral peduncle R	DTI_FA	0.793	0.537538
	DTI_RD	0.743	0.195153
Cerebral peduncle L	DTI_FA	0.793	0.575362
	DTI_MD	0.764	0.267163
	DTI_RD	0.814	0.695504
	MAP_MRI_MSD	0.743	0.167982
	MAP_MRI_QIV	0.771	0.400202
	MAP_MRI_RTAP	0.793	0.535475
Retrolenticular part of internal capsule R	DTI_FA	0.7	0.166213
	MAP_MRI_NG	0.8	0.218693
	MAP_MRI_NGAx	0.843
	MAP_MRI_QIV	0.736	0.144812
	MAP_MRI_RTAP	0.75	0.180761
	NODDI_ECVF	0.771	0.115235
	NODDI_ICVF	0.743	0.104156
Fornix/Stria terminalis L	DTI_AD	0.7	0.0407221
	DTI_FA	0.736	0.111164
	DTI_RD	0.714	0.0375907
	MAP_MRI_QIV	0.743	0.0915689
	MAP_MRI_RTAP	0.736	0.111577
	MAP_MRI_RTOP	0.714	0.0134101
	MAP_MRI_RTPP	0.793	0.525954
